# Supplementary material for: Association between CHADS2, CHA2DS2-VASc, ATRIA, and Essen Stroke Risk Scores and Functional Outcomes in Acute Ischemic Stroke Patients Who Received Endovascular Thrombectomy
Source: J Clin Med. 2022 Sep 23;11(19):5599. doi: 10.3390/jcm11195599 (PMC9570925; doi:10.3390/jcm11195599)
Supplement: Supplementary file 1 [file jcm-11-05599-s001.zip]

Archive with 1 entries (1 files):
- jcm-1863235-supplementary.pdf
